# Supplementary material for: The family Conopidae (Diptera) in Egypt and Saudi Arabia
Source: Biodivers Data J. 2021 Jan 13;9:e60287. doi: 10.3897/BDJ.9.e60287 (PMC7817652; doi:10.3897/BDJ.9.e60287)
Supplement: XML Treatment for Conops (Asiconops) flavifrons [file BDJ.9.e60287-treatment7.xml]

<!DOCTYPE tp:taxon-treatment
  PUBLIC "-//TaxonX//DTD Taxonomic Treatment Publishing DTD v0 20100105//EN" "tax-treatment-NSO.dtd">
<tp:taxon-treatment xmlns:tp="http://www.plazi.org/taxpub"><tp:treatment-meta><mixed-citation publication-type="journal"><person-group><name><surname>El-Hawagry</surname><given-names>Magdi</given-names></name><name><surname>Soliman</surname><given-names>Ahmed Mostafa</given-names></name><name><surname>Al Dhafer</surname><given-names>Hathal Mohammed</given-names></name></person-group><article-title>The family <tp:taxon-name><tp:taxon-name-part taxon-name-part-type="family">Conopidae</tp:taxon-name-part></tp:taxon-name> (<tp:taxon-name><tp:taxon-name-part taxon-name-part-type="order">Diptera</tp:taxon-name-part></tp:taxon-name>) in Egypt and Saudi Arabia</article-title><source>Biodivers Data J</source><day>13</day><month>1</month><year>2021</year><volume>9</volume><pub-id pub-id-type="doi">10.3897/BDJ.9.e60287</pub-id></mixed-citation></tp:treatment-meta><tp:nomenclature><tp:taxon-name><object-id xmlns:xlink="http://www.w3.org/1999/xlink" content-type="arpha" xlink:type="simple">D4A808AA-1F11-533D-B289-291E663950AC</object-id><tp:taxon-name-part taxon-name-part-type="genus">Conops</tp:taxon-name-part> (<tp:taxon-name-part taxon-name-part-type="subgenus">Asiconops</tp:taxon-name-part>) <tp:taxon-name-part taxon-name-part-type="species">flavifrons</tp:taxon-name-part><object-id xmlns:xlink="http://www.w3.org/1999/xlink" xlink:type="simple" object-id-type="GBIF">https://www.gbif.org/species/5076765</object-id></tp:taxon-name><tp:taxon-authority>Meigen, 1804</tp:taxon-authority><tp:nomenclature-citation-list><tp:nomenclature-citation><tp:taxon-name><tp:taxon-name-part taxon-name-part-type="genus" reg="Conops">Conops</tp:taxon-name-part> <tp:taxon-name-part taxon-name-part-type="species" reg="flavifrons">flavifrons</tp:taxon-name-part></tp:taxon-name><comment> Meigen, 1804: 281. Type locality: France (Lyon).</comment></tp:nomenclature-citation><tp:nomenclature-citation><tp:taxon-name><tp:taxon-name-part taxon-name-part-type="genus" reg="Physocephala">Physocephala</tp:taxon-name-part> <tp:taxon-name-part taxon-name-part-type="species" reg="pugioniformis">pugioniformis</tp:taxon-name-part></tp:taxon-name><comment> Becker, 1913: 611. Type locality: Iran.</comment></tp:nomenclature-citation><tp:nomenclature-citation><tp:taxon-name><tp:taxon-name-part taxon-name-part-type="genus" reg="Conops">Conops</tp:taxon-name-part> <tp:taxon-name-part taxon-name-part-type="species" reg="minor">minor</tp:taxon-name-part></tp:taxon-name><comment> Becker, 1922: 201. Type locality: Russia, Italy, Hungary &amp; Greece.</comment></tp:nomenclature-citation><tp:nomenclature-citation><tp:taxon-name><tp:taxon-name-part taxon-name-part-type="genus" reg="Conops">Conops</tp:taxon-name-part> <tp:taxon-name-part taxon-name-part-type="species" reg="kroeberi">kroeberi</tp:taxon-name-part> <tp:taxon-name-part taxon-name-part-type="infraspecific-rank">var.</tp:taxon-name-part> <tp:taxon-name-part taxon-name-part-type="variety" reg="immaculata">immaculata</tp:taxon-name-part></tp:taxon-name><comment> Paramonov, 1927: 4. Type locality: Armenia.</comment></tp:nomenclature-citation><tp:nomenclature-citation><tp:taxon-name><tp:taxon-name-part taxon-name-part-type="genus" reg="Conops">Conops</tp:taxon-name-part> <tp:taxon-name-part taxon-name-part-type="species" reg="kroeberi">kroeberi</tp:taxon-name-part></tp:taxon-name><comment> Paramonov, 1927: 4. Type locality: Armenia.</comment></tp:nomenclature-citation></tp:nomenclature-citation-list></tp:nomenclature><tp:treatment-sec sec-type="Distribution"><title>Distribution</title><p>AF: Yemen. PA: Albania, Armenia, Austria, ?Belgium, Bulgaria, ?China, Croatia, Czech Republic, Egypt, France, ?Germany, Greece, Hungary, Iran, Italy, Poland, Russia, Serbia, Spain, Syria, Tunisia, Turkey.</p></tp:treatment-sec><tp:treatment-sec sec-type="Notes"><title>Notes</title><p>This species was listed by <xref ref-type="bibr" rid="B6313808">Steyskal and El-Bialy (1967)</xref>, <xref ref-type="bibr" rid="B6313024">Chvála and Smith (1988)</xref>, <xref ref-type="bibr" rid="B6313006">Azmy (2016)</xref> as recorded from Egypt, but these records could not be verified and require confirmation as no specimens have been collected or preserved in Egyptian museums.</p></tp:treatment-sec><ref-list><ref id="B6313808"><element-citation xmlns:xlink="http://www.w3.org/1999/xlink" publication-type="article" xlink:type="simple"><person-group person-group-type="author"><name name-style="western"><surname>Steyskal</surname><given-names>G. C.</given-names></name><name name-style="western"><surname>El-Bialy</surname><given-names>S.</given-names></name></person-group><year>1967</year><article-title>A list of Egyptian <tp:taxon-name><tp:taxon-name-part taxon-name-part-type="order">Diptera</tp:taxon-name-part></tp:taxon-name> with a bibliography and key to families</article-title><source>Ministry of Agriculture Technical Bulletin</source><volume>3</volume><fpage>24</fpage><lpage>25</lpage></element-citation></ref><ref id="B6313024"><element-citation xmlns:xlink="http://www.w3.org/1999/xlink" publication-type="chapter" xlink:type="simple"><person-group person-group-type="author"><name name-style="western"><surname>Chvála</surname><given-names>M.</given-names></name><name name-style="western"><surname>Smith</surname><given-names>K. G. V.</given-names></name></person-group><year>1988</year><chapter-title><tp:taxon-name>
              <tp:taxon-name-part taxon-name-part-type="family">Conopidae</tp:taxon-name-part>
            </tp:taxon-name></chapter-title><person-group person-group-type="editor"><name name-style="western"><surname>Sóos</surname><given-names>A.</given-names></name><name name-style="western"><surname>Papp</surname><given-names>L.</given-names></name></person-group><source>Catalogue of Palearctic <tp:taxon-name><tp:taxon-name-part taxon-name-part-type="order">Diptera</tp:taxon-name-part></tp:taxon-name></source><volume>Vol. 8</volume><publisher-name>Elsevier, Amsterdam-Oxford-New York-Tokyo</publisher-name><size units="page">363</size></element-citation></ref><ref id="B6313006"><element-citation xmlns:xlink="http://www.w3.org/1999/xlink" publication-type="thesis" xlink:type="simple"><person-group person-group-type="author"><name name-style="western"><surname>Azmy</surname><given-names>R. M.</given-names></name></person-group><year>2016</year><source>Taxonomic and Morphological Studies on Family <tp:taxon-name><tp:taxon-name-part taxon-name-part-type="family">Conopidae</tp:taxon-name-part></tp:taxon-name> (Order: <tp:taxon-name><tp:taxon-name-part taxon-name-part-type="order">Diptera</tp:taxon-name-part></tp:taxon-name>) in Egypt, A thesis presented in partial fulfillment for the award of the M.Sc. Degree (Entomology)</source><publisher-name>Department of Entomology, Faculty of Science, Ain Shams University</publisher-name><publisher-loc>Cairo</publisher-loc><size units="page">180</size></element-citation></ref></ref-list></tp:taxon-treatment>
