# Supplementary material for: The family Conopidae (Diptera) in Egypt and Saudi Arabia
Source: Biodivers Data J. 2021 Jan 13;9:e60287. doi: 10.3897/BDJ.9.e60287 (PMC7817652; doi:10.3897/BDJ.9.e60287)
Supplement: XML Treatment for Conops (Conops) flavicauda [file BDJ.9.e60287-treatment10.xml]

<!DOCTYPE tp:taxon-treatment
  PUBLIC "-//TaxonX//DTD Taxonomic Treatment Publishing DTD v0 20100105//EN" "tax-treatment-NSO.dtd">
<tp:taxon-treatment xmlns:tp="http://www.plazi.org/taxpub"><tp:treatment-meta><mixed-citation publication-type="journal"><person-group><name><surname>El-Hawagry</surname><given-names>Magdi</given-names></name><name><surname>Soliman</surname><given-names>Ahmed Mostafa</given-names></name><name><surname>Al Dhafer</surname><given-names>Hathal Mohammed</given-names></name></person-group><article-title>The family <tp:taxon-name><tp:taxon-name-part taxon-name-part-type="family">Conopidae</tp:taxon-name-part></tp:taxon-name> (<tp:taxon-name><tp:taxon-name-part taxon-name-part-type="order">Diptera</tp:taxon-name-part></tp:taxon-name>) in Egypt and Saudi Arabia</article-title><source>Biodivers Data J</source><day>13</day><month>1</month><year>2021</year><volume>9</volume><pub-id pub-id-type="doi">10.3897/BDJ.9.e60287</pub-id></mixed-citation></tp:treatment-meta><tp:nomenclature><tp:taxon-name><object-id xmlns:xlink="http://www.w3.org/1999/xlink" content-type="arpha" xlink:type="simple">C37A3C82-52E9-5907-A837-5A5656702F6D</object-id><tp:taxon-name-part taxon-name-part-type="genus">Conops</tp:taxon-name-part> (<tp:taxon-name-part taxon-name-part-type="subgenus">Conops</tp:taxon-name-part>) <tp:taxon-name-part taxon-name-part-type="species">flavicauda</tp:taxon-name-part><object-id xmlns:xlink="http://www.w3.org/1999/xlink" xlink:type="simple" object-id-type="GBIF">https://www.gbif.org/species/5076720</object-id></tp:taxon-name><tp:taxon-authority>(Bigot, 1880)</tp:taxon-authority><tp:nomenclature-citation-list><tp:nomenclature-citation><tp:taxon-name><tp:taxon-name-part taxon-name-part-type="genus" reg="Sphixosoma">Sphixosoma</tp:taxon-name-part> <tp:taxon-name-part taxon-name-part-type="species" reg="flavicauda">flavicauda</tp:taxon-name-part></tp:taxon-name><comment> Bigot, 1880: 149. Type locality: Iran (Northern Iran and Caucasus).</comment></tp:nomenclature-citation><tp:nomenclature-citation><tp:taxon-name><tp:taxon-name-part taxon-name-part-type="genus" reg="Conops">Conops</tp:taxon-name-part> <tp:taxon-name-part taxon-name-part-type="species" reg="euzonatus">euzonatus</tp:taxon-name-part></tp:taxon-name><comment> Bigot, 1887: 33. Type locality: Caucasus Mountains.</comment></tp:nomenclature-citation><tp:nomenclature-citation><tp:taxon-name><tp:taxon-name-part taxon-name-part-type="genus" reg="Conops">Conops</tp:taxon-name-part> <tp:taxon-name-part taxon-name-part-type="species" reg="superbus">superbus</tp:taxon-name-part></tp:taxon-name><comment> Röder, 1889: 6. Type locality: Lebanon (Beirut) [as “Beyrut, Syria (Asia <tp:taxon-name><tp:taxon-name-part taxon-name-part-type="genus" reg="Conops"/><tp:taxon-name-part taxon-name-part-type="species" reg="minor">minor</tp:taxon-name-part></tp:taxon-name>)”].</comment></tp:nomenclature-citation><tp:nomenclature-citation><tp:taxon-name><tp:taxon-name-part taxon-name-part-type="genus" reg="Conops">Conops</tp:taxon-name-part> <tp:taxon-name-part taxon-name-part-type="species" reg="cypris">cypris</tp:taxon-name-part></tp:taxon-name><comment> Janssens, 1955: 2. Type locality: Cyprus (Akrotiri Bay, Yermdoyia &amp; Erimi).</comment></tp:nomenclature-citation></tp:nomenclature-citation-list></tp:nomenclature><tp:treatment-sec sec-type="Distribution"><title>Distribution</title><p>AF: Uganda. PA: Afghanistan, Armenia, Cyprus, Egypt, Greece, Iran, Israel, Lebanon, Syria, Turkey.</p><p><bold>Local distribution and dates of collection</bold> (Fig. <xref ref-type="fig" rid="F6312715">3</xref>): EGYPT: Sinai: Wadi Isla (August) [Sources: <xref ref-type="bibr" rid="B6313961">Zalat et al. 2008</xref>].</p></tp:treatment-sec><tp:treatment-sec><!--Section generated to contain objects referenced in tp:taxon-treatment.--><fig id="F6312715" position="float" orientation="portrait"><object-id xmlns:xlink="http://www.w3.org/1999/xlink" content-type="arpha" xlink:type="simple">D39178E7-80ED-5F29-A1C0-F291478ED759</object-id><object-id xmlns:xlink="http://www.w3.org/1999/xlink" content-type="doi" xlink:type="simple">10.3897/BDJ.9.e60287.figure3</object-id><label>Figure 3.</label><caption><p>Local distribution map of <tp:taxon-name><tp:taxon-name-part taxon-name-part-type="genus" reg="Conops">Conops</tp:taxon-name-part> (<tp:taxon-name-part taxon-name-part-type="subgenus" reg="Conops">Conops</tp:taxon-name-part>) <tp:taxon-name-part taxon-name-part-type="species" reg="flavicauda">flavicauda</tp:taxon-name-part></tp:taxon-name> (Bigot) and <tp:taxon-name><tp:taxon-name-part taxon-name-part-type="genus" reg="Conops">Conops</tp:taxon-name-part> (<tp:taxon-name-part taxon-name-part-type="subgenus" reg="Conops">Conops</tp:taxon-name-part>) <tp:taxon-name-part taxon-name-part-type="species" reg="quadrifasciatus">quadrifasciatus</tp:taxon-name-part></tp:taxon-name> De Geer in Egypt and Saudi Arabia.</p></caption><graphic xmlns:xlink="http://www.w3.org/1999/xlink" xlink:href="bdj-09-e60287-g003.jpg" position="float" id="oo_469316.jpg" orientation="portrait" xlink:type="simple"><uri content-type="original_file" xlink:type="simple">https://binary.pensoft.net/fig/469316</uri></graphic></fig></tp:treatment-sec><ref-list><ref id="B6313961"><element-citation xmlns:xlink="http://www.w3.org/1999/xlink" publication-type="article" xlink:type="simple"><person-group person-group-type="author"><name name-style="western"><surname>Zalat</surname><given-names>S. M.</given-names></name><name name-style="western"><surname>Gilbert</surname><given-names>F.</given-names></name><name name-style="western"><surname>Fadl</surname><given-names>H. H.</given-names></name><name name-style="western"><surname>El-Hawagry</surname><given-names>M. S.</given-names></name><name name-style="western"><surname>Abdel-Dayem</surname><given-names>M. S.</given-names></name><name name-style="western"><surname>Kamel</surname><given-names>S.</given-names></name><name name-style="western"><surname>Gilbert</surname><given-names>J.</given-names></name></person-group><year>2008</year><article-title>Biological explorations of Sinai: flora and fauna of Wadi Isla and Hebran, St Katherine Protectorate</article-title><source>Egypt Egyptian Journal of Natural History</source><volume>5</volume><fpage>6</fpage><lpage>15</lpage></element-citation></ref></ref-list></tp:taxon-treatment>
