# Supplementary material for: The family Conopidae (Diptera) in Egypt and Saudi Arabia
Source: Biodivers Data J. 2021 Jan 13;9:e60287. doi: 10.3897/BDJ.9.e60287 (PMC7817652; doi:10.3897/BDJ.9.e60287)
Supplement: XML Treatment for Conops (Conops) tomentosus [file BDJ.9.e60287-treatment13.xml]

<!DOCTYPE tp:taxon-treatment
  PUBLIC "-//TaxonX//DTD Taxonomic Treatment Publishing DTD v0 20100105//EN" "tax-treatment-NSO.dtd">
<tp:taxon-treatment xmlns:tp="http://www.plazi.org/taxpub"><tp:treatment-meta><mixed-citation publication-type="journal"><person-group><name><surname>El-Hawagry</surname><given-names>Magdi</given-names></name><name><surname>Soliman</surname><given-names>Ahmed Mostafa</given-names></name><name><surname>Al Dhafer</surname><given-names>Hathal Mohammed</given-names></name></person-group><article-title>The family <tp:taxon-name><tp:taxon-name-part taxon-name-part-type="family">Conopidae</tp:taxon-name-part></tp:taxon-name> (<tp:taxon-name><tp:taxon-name-part taxon-name-part-type="order">Diptera</tp:taxon-name-part></tp:taxon-name>) in Egypt and Saudi Arabia</article-title><source>Biodivers Data J</source><day>13</day><month>1</month><year>2021</year><volume>9</volume><pub-id pub-id-type="doi">10.3897/BDJ.9.e60287</pub-id></mixed-citation></tp:treatment-meta><tp:nomenclature><tp:taxon-name><object-id xmlns:xlink="http://www.w3.org/1999/xlink" content-type="arpha" xlink:type="simple">C35CEF87-DDD3-53A9-BB2B-012315BB75EC</object-id><tp:taxon-name-part taxon-name-part-type="genus">Conops</tp:taxon-name-part> (<tp:taxon-name-part taxon-name-part-type="subgenus">Conops</tp:taxon-name-part>) <tp:taxon-name-part taxon-name-part-type="species">tomentosus</tp:taxon-name-part><object-id xmlns:xlink="http://www.w3.org/1999/xlink" xlink:type="simple" object-id-type="GBIF">https://www.gbif.org/species/5076849</object-id></tp:taxon-name><tp:taxon-authority>Kröber, 1916</tp:taxon-authority><tp:nomenclature-citation-list><tp:nomenclature-citation><tp:taxon-name><tp:taxon-name-part taxon-name-part-type="genus" reg="Conops">Conops</tp:taxon-name-part> <tp:taxon-name-part taxon-name-part-type="species" reg="tomentosus">tomentosus</tp:taxon-name-part></tp:taxon-name><comment> Kröber, 1916: 45. Type locality: Turkmenistan.</comment></tp:nomenclature-citation></tp:nomenclature-citation-list></tp:nomenclature><tp:treatment-sec sec-type="Distribution"><title>Distribution</title><p>AF: Saudi Arabia [as “South-western part”]. PA: Iraq, Tajikistan, Turkey, Turkmenistan.</p><p><bold>Local distribution and dates of collection</bold> (Fig. <xref ref-type="fig" rid="F6312719">4</xref>): SAUDI ARABIA: Jazan: Abu-Arish (March) [Source: <xref ref-type="bibr" rid="B6313848">Stuke et al. (2008)</xref>].</p></tp:treatment-sec><tp:treatment-sec><!--Section generated to contain objects referenced in tp:taxon-treatment.--><fig id="F6312719" position="float" orientation="portrait"><object-id xmlns:xlink="http://www.w3.org/1999/xlink" content-type="arpha" xlink:type="simple">1740DC14-3777-5606-A73F-C56C76A939F6</object-id><object-id xmlns:xlink="http://www.w3.org/1999/xlink" content-type="doi" xlink:type="simple">10.3897/BDJ.9.e60287.figure4</object-id><label>Figure 4.</label><caption><p>Local distribution map of <tp:taxon-name><tp:taxon-name-part taxon-name-part-type="genus" reg="Conops">Conops</tp:taxon-name-part> (<tp:taxon-name-part taxon-name-part-type="subgenus" reg="Conops">Conops</tp:taxon-name-part>) <tp:taxon-name-part taxon-name-part-type="species" reg="rufiventris">rufiventris</tp:taxon-name-part></tp:taxon-name> Macquart and <tp:taxon-name><tp:taxon-name-part taxon-name-part-type="genus" reg="Conops">Conops</tp:taxon-name-part> (<tp:taxon-name-part taxon-name-part-type="subgenus" reg="Conops">Conops</tp:taxon-name-part>) <tp:taxon-name-part taxon-name-part-type="species" reg="tomentosus">tomentosus</tp:taxon-name-part></tp:taxon-name> Kröber in Egypt and Saudi Arabia.</p></caption><graphic xmlns:xlink="http://www.w3.org/1999/xlink" xlink:href="bdj-09-e60287-g004.jpg" position="float" id="oo_469317.jpg" orientation="portrait" xlink:type="simple"><uri content-type="original_file" xlink:type="simple">https://binary.pensoft.net/fig/469317</uri></graphic></fig></tp:treatment-sec><ref-list><ref id="B6313848"><element-citation xmlns:xlink="http://www.w3.org/1999/xlink" publication-type="article" xlink:type="simple"><person-group person-group-type="author"><name name-style="western"><surname>Stuke</surname><given-names>J. H.</given-names></name><name name-style="western"><surname>Hayat</surname><given-names>R.</given-names></name><name name-style="western"><surname>Özbek</surname><given-names>H.</given-names></name></person-group><year>2008</year><article-title>Records of notable <tp:taxon-name><tp:taxon-name-part taxon-name-part-type="family">Conopidae</tp:taxon-name-part></tp:taxon-name> (<tp:taxon-name><tp:taxon-name-part taxon-name-part-type="order">Diptera</tp:taxon-name-part></tp:taxon-name>) from Turkey</article-title><source>Faunistische Abhandlungen</source><volume>26</volume><fpage>109</fpage><lpage>117</lpage></element-citation></ref></ref-list></tp:taxon-treatment>
