# Supplementary material for: The family Conopidae (Diptera) in Egypt and Saudi Arabia
Source: Biodivers Data J. 2021 Jan 13;9:e60287. doi: 10.3897/BDJ.9.e60287 (PMC7817652; doi:10.3897/BDJ.9.e60287)
Supplement: XML Treatment for MYOPINI [file BDJ.9.e60287-treatment22.xml]

<!DOCTYPE tp:taxon-treatment
  PUBLIC "-//TaxonX//DTD Taxonomic Treatment Publishing DTD v0 20100105//EN" "tax-treatment-NSO.dtd">
<tp:taxon-treatment xmlns:tp="http://www.plazi.org/taxpub"><tp:treatment-meta><mixed-citation publication-type="journal"><person-group><name><surname>El-Hawagry</surname><given-names>Magdi</given-names></name><name><surname>Soliman</surname><given-names>Ahmed Mostafa</given-names></name><name><surname>Al Dhafer</surname><given-names>Hathal Mohammed</given-names></name></person-group><article-title>The family <tp:taxon-name><tp:taxon-name-part taxon-name-part-type="family">Conopidae</tp:taxon-name-part></tp:taxon-name> (<tp:taxon-name><tp:taxon-name-part taxon-name-part-type="order">Diptera</tp:taxon-name-part></tp:taxon-name>) in Egypt and Saudi Arabia</article-title><source>Biodivers Data J</source><day>13</day><month>1</month><year>2021</year><volume>9</volume><pub-id pub-id-type="doi">10.3897/BDJ.9.e60287</pub-id></mixed-citation></tp:treatment-meta><tp:nomenclature><tp:taxon-name>
              <object-id xmlns:xlink="http://www.w3.org/1999/xlink" content-type="arpha" xlink:type="simple">113B4D60-A103-5B85-8BE8-F621A2CB8191</object-id>
              <tp:taxon-name-part taxon-name-part-type="tribe">MYOPINI</tp:taxon-name-part>
            </tp:taxon-name></tp:nomenclature></tp:taxon-treatment>
