# Supplementary material for: The family Conopidae (Diptera) in Egypt and Saudi Arabia
Source: Biodivers Data J. 2021 Jan 13;9:e60287. doi: 10.3897/BDJ.9.e60287 (PMC7817652; doi:10.3897/BDJ.9.e60287)
Supplement: XML Treatment for Zodion erythrurum [file BDJ.9.e60287-treatment35.xml]

<!DOCTYPE tp:taxon-treatment
  PUBLIC "-//TaxonX//DTD Taxonomic Treatment Publishing DTD v0 20100105//EN" "tax-treatment-NSO.dtd">
<tp:taxon-treatment xmlns:tp="http://www.plazi.org/taxpub"><tp:treatment-meta><mixed-citation publication-type="journal"><person-group><name><surname>El-Hawagry</surname><given-names>Magdi</given-names></name><name><surname>Soliman</surname><given-names>Ahmed Mostafa</given-names></name><name><surname>Al Dhafer</surname><given-names>Hathal Mohammed</given-names></name></person-group><article-title>The family <tp:taxon-name><tp:taxon-name-part taxon-name-part-type="family">Conopidae</tp:taxon-name-part></tp:taxon-name> (<tp:taxon-name><tp:taxon-name-part taxon-name-part-type="order">Diptera</tp:taxon-name-part></tp:taxon-name>) in Egypt and Saudi Arabia</article-title><source>Biodivers Data J</source><day>13</day><month>1</month><year>2021</year><volume>9</volume><pub-id pub-id-type="doi">10.3897/BDJ.9.e60287</pub-id></mixed-citation></tp:treatment-meta><tp:nomenclature><tp:taxon-name><object-id xmlns:xlink="http://www.w3.org/1999/xlink" content-type="arpha" xlink:type="simple">A862FD02-D012-50A3-8142-283DF648131F</object-id><tp:taxon-name-part taxon-name-part-type="genus">Zodion</tp:taxon-name-part> <tp:taxon-name-part taxon-name-part-type="species">erythrurum</tp:taxon-name-part><object-id xmlns:xlink="http://www.w3.org/1999/xlink" xlink:type="simple" object-id-type="GBIF">https://www.gbif.org/species/1568759</object-id></tp:taxon-name><tp:taxon-authority>Rondani, 1865</tp:taxon-authority><tp:nomenclature-citation-list><tp:nomenclature-citation><tp:taxon-name><tp:taxon-name-part taxon-name-part-type="genus" reg="Zodion">Zodion</tp:taxon-name-part> <tp:taxon-name-part taxon-name-part-type="species" reg="erythrurum">erythrurum</tp:taxon-name-part></tp:taxon-name><comment> Rondani, 1865: 146. Type locality: Italy (Etruria).</comment></tp:nomenclature-citation><tp:nomenclature-citation><tp:taxon-name><tp:taxon-name-part taxon-name-part-type="genus" reg="Zodion">Zodion</tp:taxon-name-part> <tp:taxon-name-part taxon-name-part-type="species" reg="pulchrum">pulchrum</tp:taxon-name-part></tp:taxon-name><comment> Loew, 1868: 384. Type locality: Italy.</comment></tp:nomenclature-citation><tp:nomenclature-citation><tp:taxon-name><tp:taxon-name-part taxon-name-part-type="genus" reg="Zodion">Zodion</tp:taxon-name-part> <tp:taxon-name-part taxon-name-part-type="species" reg="vittipes">vittipes</tp:taxon-name-part></tp:taxon-name><comment> Strobl, 1906: 331. Type locality: Spain.</comment></tp:nomenclature-citation></tp:nomenclature-citation-list></tp:nomenclature><tp:treatment-sec sec-type="Distribution"><title>Distribution</title><p>PA: Algeria, Bulgaria, Egypt, France, Hungary, Israel, Italy, Kazakhstan, Kyrgyzstan, Morocco, Poland, Romania, Russia, Serbia, Spain, Tunisia, Turkey, Turkmenistan, Ukraine.</p><p><bold>Local distribution and dates of collection</bold> (Fig. <xref ref-type="fig" rid="F6312747">11</xref>): EGYPT: Coastal Strip: Burg El-Arab, Mariout (February to April); Eastern Desert: Wadi Digla (July and August); Gebel Elba: locality and unknown (April and May); Upper Nile Valley: Esna (January) [Sources: <xref ref-type="bibr" rid="B6313645">Kröber (1927)</xref>, <xref ref-type="bibr" rid="B6313006">Azmy (2016)</xref> and museum material in ESEC].</p></tp:treatment-sec><tp:treatment-sec><!--Section generated to contain objects referenced in tp:taxon-treatment.--><fig id="F6312747" position="float" orientation="portrait"><object-id xmlns:xlink="http://www.w3.org/1999/xlink" content-type="arpha" xlink:type="simple">90735FB6-6CF7-589B-BA47-74621CF9D173</object-id><object-id xmlns:xlink="http://www.w3.org/1999/xlink" content-type="doi" xlink:type="simple">10.3897/BDJ.9.e60287.figure11</object-id><label>Figure 11.</label><caption><p>Local distribution map of <italic><tp:taxon-name><tp:taxon-name-part taxon-name-part-type="genus" reg="Zodion">Zodion</tp:taxon-name-part> <tp:taxon-name-part taxon-name-part-type="species" reg="cinereum">cinereum</tp:taxon-name-part></tp:taxon-name></italic> (Fabricius) and <italic><tp:taxon-name><tp:taxon-name-part taxon-name-part-type="genus" reg="Zodion">Zodion</tp:taxon-name-part> <tp:taxon-name-part taxon-name-part-type="species" reg="erythrurum">erythrurum</tp:taxon-name-part></tp:taxon-name></italic> Rondani in Egypt and Saudi Arabia.</p></caption><graphic xmlns:xlink="http://www.w3.org/1999/xlink" xlink:href="bdj-09-e60287-g011.jpg" position="float" id="oo_469324.jpg" orientation="portrait" xlink:type="simple"><uri content-type="original_file" xlink:type="simple">https://binary.pensoft.net/fig/469324</uri></graphic></fig></tp:treatment-sec><ref-list><ref id="B6313645"><element-citation xmlns:xlink="http://www.w3.org/1999/xlink" publication-type="article" xlink:type="simple"><person-group person-group-type="author"><name name-style="western"><surname>Kröber</surname><given-names>O.</given-names></name></person-group><year>1927</year><article-title>Aegyptische Dipteren aus den Familien der <tp:taxon-name><tp:taxon-name-part taxon-name-part-type="family">Conopidae</tp:taxon-name-part></tp:taxon-name> und <tp:taxon-name><tp:taxon-name-part taxon-name-part-type="family">Therevidae</tp:taxon-name-part></tp:taxon-name></article-title><source>Bulletin de la Socit Royale Entomologique d'Egypte</source><volume>11</volume><fpage>9</fpage><lpage>16</lpage></element-citation></ref><ref id="B6313006"><element-citation xmlns:xlink="http://www.w3.org/1999/xlink" publication-type="thesis" xlink:type="simple"><person-group person-group-type="author"><name name-style="western"><surname>Azmy</surname><given-names>R. M.</given-names></name></person-group><year>2016</year><source>Taxonomic and Morphological Studies on Family <tp:taxon-name><tp:taxon-name-part taxon-name-part-type="family">Conopidae</tp:taxon-name-part></tp:taxon-name> (Order: <tp:taxon-name><tp:taxon-name-part taxon-name-part-type="order">Diptera</tp:taxon-name-part></tp:taxon-name>) in Egypt, A thesis presented in partial fulfillment for the award of the M.Sc. Degree (Entomology)</source><publisher-name>Department of Entomology, Faculty of Science, Ain Shams University</publisher-name><publisher-loc>Cairo</publisher-loc><size units="page">180</size></element-citation></ref></ref-list></tp:taxon-treatment>
